# Supplementary material for: ATG7 and ATG14 restrict cytosolic and phagosomal Mycobacterium tuberculosis replication in human macrophages
Source: Nat Microbiol. 2023 Mar 23;8(5):803–18. doi: 10.1038/s41564-023-01335-9 (PMC10159855; doi:10.1038/s41564-023-01335-9)
Supplement: Supplementary file 5 — Statistical source data. [file 41564_2023_1335_MOESM5_ESM.xlsx]

## Sheet: Fig. 1e
Fig. 1e
	Hours	Mtb WT	ΔesxBA	ΔesxBA:esxBA
	0	0.22	0.19	0.18
	27.5	0.58	0.44	0.42
	76.5	1.02	1.2	0.96
	96.5	2	1.65	1.85
	169	4.3	4.1	3.9
	198.5	5.2	4.8	4.8

## Sheet: Fig. 1f
Fig. 1f
	Hours	Mtb WT	ΔcpsA	ΔcpsA:cpsA
	0	0.05	0.05	0.05
	24	0.26	0.24	0.28
	48	0.75	0.6	0.7
	72	1.35	1.25	1.3
	96	2.3	2.3	2.3
	120	2.6	2.76	2.6
	144	3.16	3.16	3.3
	168	5.5	6	5.5

## Sheet: Fig. 1h
Fig. 1h
	Upper Panel
	Hours	Mtb WT			ΔesxBA			ΔesxBA:esxBA
	2	5.03209	5.59388	5.77488	5.26095	4.8791	4.90616	5.79059	5.05821	5.87539
	Lower Panel
	Hours	Mtb WT			ΔcpsA			ΔcpsA:cpsA
	2	9.37454	8.45461	9.45109	9.30426	9.6891	9.51194	8.46756	9.25665	9.6384

## Sheet: Fig. 1j
Fig. 1j
	Hours	Mtb WT			ΔesxBA			ΔesxBA:esxBA
	2	0	0	0	0	0	0	0	0	0
	24	0.298916	-0.095069	0.327819	-0.0044139	0.131029	0.153176	-0.0071958	0.25861	0.374622
	48	0.740163	0.613142	0.597198	0.657711	0.50678	0.550652	0.833181	1.05282	0.776164
	72	1.22024	1.01415	1.19049	0.721069	0.715677	0.817376	1.09805	1.5088	1.11099
	96	1.93637	1.74937	1.85461	1.12521	1.11725	0.743489	2.16224	2.01931	1.90182

## Sheet: Fig. 1l
Fig. 1l
	Hours	Mtb WT			ΔcpsA			ΔcpsA:cpsA
	2	0	0	0	0	0	0	0	0	0
	24	0.201728	0.261355	0.321276	0.0162138	0.28745	0.1288	0.263257	0.179696	0.232659
	48	0.538498	0.823786	0.564197	-0.0156195	0.264509	0.0538676	0.370642	0.333294	0.234581
	96	1.43371	1.6557	1.6958	0.221398	0.365633	0.908297	1.20361	1.06298	1.28725
