# Supplementary material for: ATG7 and ATG14 restrict cytosolic and phagosomal Mycobacterium tuberculosis replication in human macrophages
Source: Nat Microbiol. 2023 Mar 23;8(5):803–18. doi: 10.1038/s41564-023-01335-9 (PMC10159855; doi:10.1038/s41564-023-01335-9)
Supplement: Supplementary file 6 — Statistical source data. [file 41564_2023_1335_MOESM6_ESM.xlsx]

## Sheet: Fig. 2b
Fig. 2b
	Hours	WT			ATG7 KO WT
	2	0	0	0	0	0	0
	24	0.298916	-0.095069	0.327819	0.0602062	-0.0134044	-0.000567
	48	0.740163	0.613142	0.597198	0.722559	0.554806	0.718953
	72	1.22024	1.01415	1.19049	1.74993	1.86456	1.46699
	96	1.93637	1.74937	1.85461	2.53937	2.92854	3.26525

## Sheet: Fig. 2d
Fig. 2d
	Hours	WT			ATG7 KO WT
	2	0	0	0	0	0	0
	24	-0.098579	0.0711237	0.377001	0.0707891	0.223108	0.242778
	48	0.136309	0.63071	0.927719	0.0756191	0.212015	0.423105
	72	0.187692	0.537158	0.669677	0.257349	0.440938	0.230411
	96	0.667304	0.66486	1.46758	0.595345	0.543567	0.663989

## Sheet: Fig. 2f
Fig. 2f
	Hours	WT			ATG7 KO WT
	2	0	0	0	0	0	0
	24	0.562192	0.555996	0.273855	0.191488	0.331221	0.0505147
	48	0.204246	0.72336	0.191612	0.516478	0.913663	0.481577
	72	0.158746	0.493495	0.42656	0.45443	0.666374	0.296136
	96	1.44289	1.47344	0.013892	1.23702	1.1266	0.52222

## Sheet: Fig. 2h
Fig. 2h
	Hours	WT - Uninfected (CTRL)			WT - Mtb WT			ATG7 KO - Uninfected (CTRL)			ATG7 KO - Mtb WT
	72	0.520004	0.799645	0.804063	5.18822	6.28199	3.17367	3.60027	2.27962	2.46863	20.1423	16.3503	17.5545
	96	0.264417	0.447533	0.173893	16.3526	19.2473	17.637	1.58251	1.10668	1.17786	31.2319	36.9517	34.6067
