# Supplementary material for: ATG7 and ATG14 restrict cytosolic and phagosomal Mycobacterium tuberculosis replication in human macrophages
Source: Nat Microbiol. 2023 Mar 23;8(5):803–18. doi: 10.1038/s41564-023-01335-9 (PMC10159855; doi:10.1038/s41564-023-01335-9)
Supplement: Supplementary file 7 — Statistical source data. [file 41564_2023_1335_MOESM7_ESM.xlsx]

## Sheet: Fig. 3b
Fig. 3b
	Hours	WT			ATG14 KO WT
	2	0	0	0	0	0	0
	24	0.265799	0.401739	0.43985	0.157372	0.300039	0.387062
	48	0.539892	0.631252	0.654698	0.430539	0.506246	0.367249
	72	0.840206	0.641216	1.06373	1.50015	1.32145	1.48614
	96	1.17783	1.78931	1.28642	2.35447	2.6985	2.30579

## Sheet: Fig. 3d
Fig. 3d
	Hours	WT			ATG14 KO WT
	2	0	0	0	0	0	0
	24	-0.0760717	-0.0020776	0.0195173	-0.12334	-0.018808	-0.0065863
	48	0.0833879	0.146205	0.183264	0.164395	0.294278	0.183171
	72	0.504876	0.342161	0.535675	0.598934	0.698376	1.01478
	96	0.727189	0.927578	0.718922	2.25507	2.16366	1.74898

## Sheet: Fig. 3f
Fig. 3f
	Hours	WT			ATG14 KO WT
	2	0	0	0	0	0	0
	24	0.141775	0.197932	0.16966	0.00164546	-0.198608	0.0656279
	48	-0.131179	0.108499	0.190645	-0.0793337	-0.0907869	-0.022155
	72	-0.0996659	-0.0827729	0.197734	0.183541	-0.15673	0.170743
	96	-0.0929038	0.318022	0.0862712	0.213495	0.205495	0.459683

## Sheet: Fig. 3h
Fig. 3h
	Hours	WT - Uninfected (CTRL)			WT - Mtb WT			WT - ΔesxBA			WT - ΔcpsA			ATG14 KO - Uninfected (CTRL)			ATG14 KO - Mtb WT			ATG14 KO - ΔesxBA			ATG14 KO - ΔcpsA
	72	1.17371	0.889309	1.33786	5.1912	2.58469	7.82164	1.64288	2.46479	2.66868	1.90949	3.4173	3.17908	1.17519	1.1371	1.16104	14.9763	10.5278	21.643	0.941226	1.3797	1.84487	3.3562	2.95295	4.99577
	96	1.03299	2.02588	3.28841	11.2386	21.9505	11.9765	6.72767	4.87377	5.22102	6.23696	5.82	6.71008	3.09315	4.50399	7.15962	39.8897	53.5383	50.4296	1.56213	1.39388	3.35387	3.26718	5.06187	7.17316
