# Supplementary material for: ATG7 and ATG14 restrict cytosolic and phagosomal Mycobacterium tuberculosis replication in human macrophages
Source: Nat Microbiol. 2023 Mar 23;8(5):803–18. doi: 10.1038/s41564-023-01335-9 (PMC10159855; doi:10.1038/s41564-023-01335-9)
Supplement: Supplementary file 9 — Statistical source data. [file 41564_2023_1335_MOESM9_ESM.xlsx]

## Sheet: Fig. 4a
Fig. 4a
	Hours	Mtb replication	Cell Death
	0	0	0
	1.5	0.10186	-0.0356436
	3	0.119296	-0.0732673
	4.5	0.173874	-0.0930693
	6	0.204426	-0.130693
	7.5	0.26676	-0.0712871
	9	0.292445	-0.0653465
	10.5	0.335034	-0.0237624
	12	0.315348	0
	13.5	0.393945	0.00990099
	15	0.411398	0
	16.5	0.438576	-0.0514851
	18	0.516722	0.0435644
	19.5	0.51658	0.00990099
	21	0.57837	0.0752475
	22.5	0.578404	0.0613861
	24	0.59252	0.0495049
	25.5	0.606949	0.112871
	27	0.69514	0.20396
	28.5	0.721154	0.126733
	30	0.836816	0.241584
	31.5	0.956917	0.304951
	33	0.964283	0.360396
	34.5	1.09662	0.310891
	36	1.09509	0.259406
	37.5	1.19486	0.413861
	39	1.24297	0.435644
	40.5	1.35044	0.615842
	42	1.33965	0.546535
	43.5	1.48528	0.613861
	45	1.49236	0.548515
	46.5	1.46336	0.582178
	48	1.71264	0.60396
	49.5	1.77631	0.661386
	51	1.87608	0.732673
	52.5	1.97915	0.708911
	54	2.02449	0.718812
	55.5	2.10834	0.70297
	57	2.25325	0.893069
	58.5	2.34604	0.748515
	60	2.45911	0.914851
	61.5	2.5229	0.889109
	63	2.57595	0.837624
	64.5	2.79945	0.869307
	66	2.89318	0.879208
	67.5	2.92264	0.839604
	69	2.86364	0.786139
	70.5	3.06304	0.813861
	72	3.12883	0.944554
	73.5	3.14012	0.772277
	75	3.19659	0.956436
	76.5	3.27315	0.857426
	78	3.39706	0.833663
	79.5	3.44538	0.879208
	81	3.47837	0.833663
	82.5	3.54339	0.976238
	84	3.56341	0.940594
	85.5	3.61442	1
	87	3.63106	1.0099
	88.5	3.72186	0.944554
	90	3.71404	0.962376
	91.5	3.70221	1.00198
	93	3.86042	1.00198

## Sheet: Fig. 4c
Fig. 4c
	Hours	Mtb replication	Cell Death
	0	0	0
	1.5	0.00932471	-0.1
	3	0.09444	0.116667
	4.5	0.0868001	-0.0541667
	6	0.111662	-0.0125
	7.5	0.153041	-0.0416667
	9	0.177026	-0.0125
	10.5	0.250514	0.0333333
	12	0.319881	-0.0708333
	13.5	0.313719	0.0541667
	15	0.3085	-0.0458333
	16.5	0.365256	-0.0125
	18	0.407347	0.05
	19.5	0.522838	0.2875
	21	0.601936	0.204167
	22.5	0.644582	0.158333
	24	0.740458	0.420833
	25.5	0.771992	0.404167
	27	0.888568	0.258333
	28.5	0.965112	0.35
	30	1.12202	0.4625
	31.5	1.18556	0.516667
	33	1.2673	0.554167
	34.5	1.4012	0.5125
	36	1.4677	0.733333
	37.5	1.50148	0.833333
	39	1.64034	0.904167
	40.5	1.68175	0.958333
	42	1.87653	0.858333
	43.5	1.908	0.966667
	45	1.95769	0.879167
	46.5	2.02626	0.941667
	48	2.16841	0.925
	49.5	2.35448	0.979167
	51	2.47611	1.425
	52.5	2.60412	0.966667
	54	2.71837	1.00417
	55.5	3.00615	1.16667
	57	3.1619	1.54583
	58.5	3.18743	1.625
	60	3.43569	1.35417
	61.5	3.62817	1.4875
	63	3.7344	1.27083
	64.5	3.91302	1.41667
	66	4.1586	1.50833
	67.5	4.24741	1.36667
	69	4.41345	1.55833
	70.5	4.69361	2.69167
	72	4.79654	2.36667
	73.5	5.24388	2.85417
	75	5.39781	2.90417
	76.5	5.61545	3.14167
	78	5.69714	2.9875
	79.5	6.05395	3.64583
	81	6.27879	3.97083
	82.5	6.60684	3.65833
	84	6.88928	3.9625
	85.5	7.09522	4.30833
	87	7.35199	4.75833
	88.5	7.60837	5.17917
	90	7.67803	5.24167
	91.5	7.83989	5.375
	93	8.20072	5.83333

## Sheet: Fig. 4g
Fig. 4g
	Hours	Mtb WT	ΔesxBA
	0	0	0
	1.5	0.0851277	0
	3	0.131447	0.00940311
	4.5	0.165248	0.0576451
	6	0.15974	0.0878986
	7.5	0.162494	0.133279
	9	0.196044	0.127555
	10.5	0.192789	0.13982
	12	0.2003	0.15045
	13.5	0.20005	0.168029
	15	0.185528	0.144726
	16.5	0.186029	0.13287
	18	0.190035	0.164759
	19.5	0.195043	0.147179
	21	0.177767	0.163532
	22.5	0.187281	0.134096
	24	0.201552	0.137776
	25.5	0.190536	0.156582
	27	0.217326	0.176615
	28.5	0.185278	0.178659
	30	0.211317	0.176206
	31.5	0.227091	0.185609
	33	0.256385	0.182747
	34.5	0.235353	0.198692
	36	0.227591	0.179068
	37.5	0.245368	0.173753
	39	0.248873	0.265331
	40.5	0.250125	0.271464
	42	0.25338	0.237531
	43.5	0.240861	0.278005
	45	0.252879	0.250613
	46.5	0.28693	0.281684
	48	0.277416	0.23426
	49.5	0.27967	0.242437
	51	0.309214	0.247751
	52.5	0.277917	0.243663
	54	0.280921	0.19583
	55.5	0.284176	0.247343
	57	0.26014	0.24816
	58.5	0.280671	0.186427
	60	0.270406	0.182747
	61.5	0.267902	0.169665
	63	0.234852	0.184791
	64.5	0.209564	0.229354
	66	0.239109	0.168029
	67.5	0.189785	0.127964
	69	0.247872	0.135323
	70.5	0.252879	0.124285
	72	0.248373	0.126329
	73.5	0.264647	0.140638
	75	0.248373	0.117334
	76.5	0.257636	0.098937
	78	0.321983	0.123467
	79.5	0.296445	0.0817661
	81	0.303455	0.0764514
	82.5	0.344767	0.108749
	84	0.356785	0.0682747
	85.5	0.365048	0.140229
	87	0.397596	0.134505
	88.5	0.451427	0.137367
	90	0.494241	0.136141
	91.5	0.523786	0.125511
	93	0.565098	0.116108
	94.5	0.572859	0.136549
	96	0.597897	0.126738
	97.5	0.61317	0.132461

## Sheet: Fig. 4h
Fig. 4h
	Hours	Mtb WT	ΔesxBA
	0	0	0
	1.5	0.0265957	-0.0223267
	3	0.0851064	0.0282021
	4.5	0.159574	0.0182139
	6	0.151391	0.0364277
	7.5	0.166121	0.0276146
	9	0.135843	0.0423032
	10.5	0.200082	0.0581669
	12	0.21072	0.0969448
	13.5	0.238543	0.0881316
	15	0.244681	0.122209
	16.5	0.236907	0.111633
	18	0.292553	0.118096
	19.5	0.305237	0.109871
	21	0.266367	0.103408
	22.5	0.28928	0.108696
	24	0.26964	0.0945946
	25.5	0.270458	0.12691
	27	0.300327	0.121034
	28.5	0.310556	0.10282
	30	0.3482	0.113984
	31.5	0.371522	0.127497
	33	0.37766	0.0857814
	34.5	0.379705	0.0934195
	36	0.40671	0.0846063
	37.5	0.36784	0.0893067
	39	0.406301	0.0875441
	40.5	0.415303	0.0910693
	42	0.414075	0.112808
	43.5	0.433306	0.124559
	45	0.439853	0.0963572
	46.5	0.434943	0.0951821
	48	0.456219	0.0945946
	49.5	0.445172	0.13396
	51	0.454992	0.140423
	52.5	0.454992	0.116921
	54	0.484861	0.102233
	55.5	0.513502	0.112221
	57	0.555646	0.0875441
	58.5	0.534779	0.143361
	60	0.566285	0.148061
	61.5	0.560966	0.164512
	63	0.620295	0.113396
	64.5	0.658756	0.0934195
	66	0.69108	0.125147
	67.5	0.694763	0.141011
	69	0.658756	0.164512
	70.5	0.690671	0.109283
	72	0.738953	0.129847
	73.5	0.772095	0.146298
	75	0.77455	0.104583
	76.5	0.819558	0.161575
	78	0.811375	0.141598
	79.5	0.855565	0.155699
	81	0.951718	0.149236
	82.5	1.02087	0.12926
	84	1.02578	0.10047
	85.5	1.04542	0.183314
	87	1.09656	0.172738
	88.5	1.10393	0.158637
	90	1.13707	0.12691
	91.5	1.17144	0.207403
	93	1.10843	0.111046
	94.5	1.13421	0.150999
	96	1.13707	0.139835
	97.5	1.17185	0.122209

## Sheet: Fig. 4i
Fig. 4i
	Hours	Mtb WT	ΔesxBA
	0	0	0
	1.5	0.086262	-0.0659341
	3	0.136848	-0.0723443
	4.5	0.201544	-0.0572344
	6	0.240149	-0.0338828
	7.5	0.29819	0.00412088
	9	0.335197	0.0279304
	10.5	0.351704	0.0398352
	12	0.382854	0.0595238
	13.5	0.393237	0.0691392
	15	0.3959	0.0540293
	16.5	0.450213	0.084707
	18	0.505857	0.118132
	19.5	0.481629	0.122253
	21	0.50213	0.123626
	22.5	0.514909	0.121795
	24	0.617678	0.114927
	25.5	0.61049	0.107143
	27	0.620607	0.152473
	28.5	0.675719	0.152473
	30	0.72524	0.166209
	31.5	0.759318	0.129579
	33	0.816826	0.180861
	34.5	0.734292	0.141026
	36	0.803781	0.099359
	37.5	0.803514	0.081044
	39	0.850373	0.106685
	40.5	0.860224	0.136905
	42	0.867412	0.157509
	43.5	0.855431	0.129579
	45	0.861555	0.147894
	46.5	0.908946	0.107601
	48	0.875399	0.126374
	49.5	0.992545	0.0865385
	51	1.12939	0.077381
	52.5	1.02662	0.0998168
	54	1.07242	0.0796703
	55.5	1.14643	0.0865385
	57	1.13126	0.0787546
	58.5	1.19968	0.0860806
	60	1.28514	0.128663
	61.5	1.35064	0.120879
	63	1.34372	0.146062
	64.5	1.26704	0.121337
	66	1.33253	0.107143
	67.5	1.37567	0.131868
	69	1.43131	0.179029
	70.5	1.47338	0.22207
	72	1.62513	0.183608
	73.5	1.64137	0.201007
	75	1.74042	0.162088
	76.5	1.86821	0.172161
	78	1.93078	0.173077
	79.5	1.88818	0.216117
	81	2.02263	0.236722
	82.5	2.11821	0.195513
	84	2.11928	0.0173993
	85.5	2.23749	0.214286
	87	2.22204	0.214744
	88.5	2.3352	0.219322
	90	2.40282	0.209249
	91.5	2.49894	0.210623
	93	2.08413	0.239469
	94.5	2.55911	0.279304
	96	2.61368	0.282051
	97.5	2.66773	0.304487
