# Supplementary material for: ATG7 and ATG14 restrict cytosolic and phagosomal Mycobacterium tuberculosis replication in human macrophages
Source: Nat Microbiol. 2023 Mar 23;8(5):803–18. doi: 10.1038/s41564-023-01335-9 (PMC10159855; doi:10.1038/s41564-023-01335-9)
Supplement: Supplementary file 10 — Statistical source data. [file 41564_2023_1335_MOESM10_ESM.xlsx]

## Sheet: Fig. 5b
Fig. 5b
	Hours	WT - Mtb WT			ATG14 KO - Mtb WT			WT - ΔesxBA			ATG14 KO - ΔesxBA			WT - ΔcpsA			ATG14 KO - ΔcpsA
	2	9.67742	11.0526	16.5644	23.2955	30.3704	25.8824	4.16667	1.84049	3.14961	13.2075	10.241	7.75862	14.0704	5.74163	9.90099	16.5138	17.037	26.7857
	24	12.8866	6.52174	5.27704	22.5989	15	13.6232	1.81818	2.71318	0	4.34783	3.9604	0.458716	10.7143	5.05051	1.9802	22.9323	6.83761	7.55556
	48	13.7083	11.9718	5.86081	11.5453	12.449	8.13559	2.87081	1.89873	4.22535	7.27273	1.86335	1.96078	7.98122	8.03213	6.56566	10.1093	11.4695	13.5593

## Sheet: Fig. 5c
Fig. 5c
	WT			ATG14 KO
	Mtb WT	ΔesxBA	ΔcpsA	Mtb WT	ΔesxBA	ΔcpsA
	16.2162	1.69492	3.7037	16.129	0	32
	25	3.77358	3.33333	24.4444	20.4082	30.303
	18	0	15.0943	52.9412	0	39.4737
	5.35714	0	5.12821	26.9231	0	22.7273
	1.92308	0	12.069	36.1111	0	22
	3.92157	0	10	24.2424	16.6667	33.3333

## Sheet: Fig. 5d
Fig. 5d
	WT			ATG14 KO
	Mtb WT	ΔesxBA	ΔcpsA	Mtb WT	ΔesxBA	ΔcpsA
	0	0	1.85185	32.2581	14.2857	12
	27.7778	0	1.66667	6.66667	8.16327	18.1818
	8	6.89655	5.66038	11.7647	19.4444	10.5263
	7.14286	5.88235	5.12821	23.0769	21.6216	9.09091
	11.5385	17.1429	10.3448	5.55556	8.16327	18
	0	5.08475	4	12.1212	8.33333	15.1515

## Sheet: Fig. 5e
Fig. 5e
		Membranes around Mtb
	Cell Type- Infection	single	multiple	cytosolic
	WT - Mtb WT	77.3869	9.54774	13.0653
	ATG14 KO - Mtb WT	31.4554	6.10329	62.4413
	WT - ΔesxBA	95.3488	4.65116	0
	ATG14 KO - ΔesxBA	91.8567	0	8.14332
