# Supplementary material for: ATG7 and ATG14 restrict cytosolic and phagosomal Mycobacterium tuberculosis replication in human macrophages
Source: Nat Microbiol. 2023 Mar 23;8(5):803–18. doi: 10.1038/s41564-023-01335-9 (PMC10159855; doi:10.1038/s41564-023-01335-9)
Supplement: Supplementary file 11 — Statistical source data. [file 41564_2023_1335_MOESM11_ESM.xlsx]

## Sheet: Fig. 6b
Fig. 6b
	Hours	WT - Mtb WT			ATG14KO - Mtb WT			WT - ΔesxBA			ATG14 KO - ΔesxBA
	2	5155.51	5513.38	5099.13	3488.49	3433.31	3570.23	5964.19	6064.54	5701.89	4382.4	4711.53	4682.18
	24	3397.88	3057.68	3262.41	2632.69	2425.31	2086.77	5123.71	4112.08	4736.5	4232.68	3918.49	3428.44

## Sheet: Fig. 6d
Fig. 6d
	Hours	WT - Mtb WT			ATG14KO - Mtb WT			(WT - Mtb WT) + BAF			(ATG14KO - Mtb WT) + BAF
	2	1.79273	1.81948	1.80952	1.61742	1.55868	1.23579	1.70658	1.77018	1.80604	1.62117	1.66882	1.30815
	24	2.42006	2.38816	2.22175	2.05117	1.95273	1.79743	1.6355	1.5426	1.54425	1.56512	1.61386	1.56642
	48	3.79463	4.06614	4.09535	2.34169	2.41958	2.37471	1.73189	1.69749	1.70597	1.52357	1.60316	1.52866

## Sheet: Fig. 6f
Fig. 6f
	Hours	WT - Mtb WT			ATG14 KO - Mtb WT			WT - ΔesxBA			ATG14 KO - ΔesxBA			WT - ΔcpsA			ATG14 KO - ΔcpsA
	2	1.82066	1.83008	1.88176	1.54543	1.56837	1.71637	2.05075	2.03103	2.04828	1.78757	1.75648	1.78884	2.22798	2.15772	2.21269	1.86976	1.90652	1.91394
	24	4.33955	4.39953	4.31228	2.96485	3.03188	2.99811	5.27083	5.39366	5.38543	4.26799	4.35637	4.15699	4.3887	4.32434	4.41976	3.29194	3.27483	3.14108
	48	4.83517	4.71333	4.8491	2.63162	2.71412	2.78718	5.94826	6.62244	6.60623	4.5004	4.87391	4.7408	5.0252	4.66403	4.79951	2.79838	2.86119	2.89426
