# Supplementary material for: ATG7 and ATG14 restrict cytosolic and phagosomal Mycobacterium tuberculosis replication in human macrophages
Source: Nat Microbiol. 2023 Mar 23;8(5):803–18. doi: 10.1038/s41564-023-01335-9 (PMC10159855; doi:10.1038/s41564-023-01335-9)
Supplement: Supplementary file 13 — Flow cytometry data. [file 41564_2023_1335_MOESM13_ESM.zip]

Archive with 68 entries (65 files):
- FACS Data/
- __MACOSX/._FACS Data
- FACS Data/.DS_Store
- __MACOSX/FACS Data/._.DS_Store
- FACS Data/ATG14/
- __MACOSX/FACS Data/._ATG14
- FACS Data/ATG7/
- __MACOSX/FACS Data/._ATG7
- FACS Data/ATG14/Specimen_001_single CD119_003.fcs
- __MACOSX/FACS Data/ATG14/._Specimen_001_single CD119_003.fcs
- FACS Data/ATG14/Specimen_001_ATG14KO mono St2_010.fcs
- __MACOSX/FACS Data/ATG14/._Specimen_001_ATG14KO mono St2_010.fcs
- FACS Data/ATG14/Specimen_001_KOLF macro St1_012.fcs
- __MACOSX/FACS Data/ATG14/._Specimen_001_KOLF macro St1_012.fcs
- FACS Data/ATG14/Specimen_001_KOLF mono St2_008.fcs
- __MACOSX/FACS Data/ATG14/._Specimen_001_KOLF mono St2_008.fcs
- FACS Data/ATG14/Specimen_001_KOLF macro isotype_011.fcs
- __MACOSX/FACS Data/ATG14/._Specimen_001_KOLF macro isotype_011.fcs
- FACS Data/ATG14/Specimen_001_KOLF macro St2_013.fcs
- __MACOSX/FACS Data/ATG14/._Specimen_001_KOLF macro St2_013.fcs
- FACS Data/ATG14/Specimen_001_KOLF -VE_006.fcs
- __MACOSX/FACS Data/ATG14/._Specimen_001_KOLF -VE_006.fcs
- FACS Data/ATG14/Specimen_001_ATG14  macro St2_015.fcs
- __MACOSX/FACS Data/ATG14/._Specimen_001_ATG14  macro St2_015.fcs
- FACS Data/ATG14/Specimen_001_single BV_004.fcs
- __MACOSX/FACS Data/ATG14/._Specimen_001_single BV_004.fcs
- FACS Data/ATG14/Specimen_001_KOLF mono St1_005.fcs
- __MACOSX/FACS Data/ATG14/._Specimen_001_KOLF mono St1_005.fcs
- FACS Data/ATG14/Specimen_001_ATG14KO mono St1_009.fcs
- __MACOSX/FACS Data/ATG14/._Specimen_001_ATG14KO mono St1_009.fcs
- FACS Data/ATG14/Specimen_001_single 647_002.fcs
- __MACOSX/FACS Data/ATG14/._Specimen_001_single 647_002.fcs
- FACS Data/ATG14/Specimen_001_mono isotype_007.fcs
- __MACOSX/FACS Data/ATG14/._Specimen_001_mono isotype_007.fcs
- FACS Data/ATG14/Specimen_001_ATG14  macro St1_014.fcs
- __MACOSX/FACS Data/ATG14/._Specimen_001_ATG14  macro St1_014.fcs
- FACS Data/ATG14/Specimen_001_single 488_001.fcs
- __MACOSX/FACS Data/ATG14/._Specimen_001_single 488_001.fcs
- FACS Data/ATG7/Specimen_001_KOLF WT macro st2_004.fcs
- __MACOSX/FACS Data/ATG7/._Specimen_001_KOLF WT macro st2_004.fcs
- FACS Data/ATG7/Specimen_001_KOLF WT mono st2_009.fcs
- __MACOSX/FACS Data/ATG7/._Specimen_001_KOLF WT mono st2_009.fcs
- FACS Data/ATG7/Specimen_001_PE_012.fcs
- __MACOSX/FACS Data/ATG7/._Specimen_001_PE_012.fcs
- FACS Data/ATG7/Specimen_001_ATG7KO mono st2_011.fcs
- __MACOSX/FACS Data/ATG7/._Specimen_001_ATG7KO mono st2_011.fcs
- FACS Data/ATG7/Specimen_001_ATG7KO macro st2_006.fcs
- __MACOSX/FACS Data/ATG7/._Specimen_001_ATG7KO macro st2_006.fcs
- FACS Data/ATG7/Specimen_001_macro isotype_001.fcs
- __MACOSX/FACS Data/ATG7/._Specimen_001_macro isotype_001.fcs
- FACS Data/ATG7/Specimen_001_KOLF WT macro st1_003.fcs
- __MACOSX/FACS Data/ATG7/._Specimen_001_KOLF WT macro st1_003.fcs
- FACS Data/ATG7/Specimen_001_ATG7KO macro st1_005.fcs
- __MACOSX/FACS Data/ATG7/._Specimen_001_ATG7KO macro st1_005.fcs
- FACS Data/ATG7/Specimen_001_ATG7KO mono st1_010.fcs
- __MACOSX/FACS Data/ATG7/._Specimen_001_ATG7KO mono st1_010.fcs
- FACS Data/ATG7/Specimen_001_KOLF WT mono st1_008.fcs
- __MACOSX/FACS Data/ATG7/._Specimen_001_KOLF WT mono st1_008.fcs
- FACS Data/ATG7/Specimen_001_647_015.fcs
- __MACOSX/FACS Data/ATG7/._Specimen_001_647_015.fcs
- FACS Data/ATG7/Specimen_001_-ve control_002.fcs
- __MACOSX/FACS Data/ATG7/._Specimen_001_-ve control_002.fcs
- FACS Data/ATG7/Specimen_001_mono isotype_007.fcs
- __MACOSX/FACS Data/ATG7/._Specimen_001_mono isotype_007.fcs
- FACS Data/ATG7/Specimen_001_BV_014.fcs
- __MACOSX/FACS Data/ATG7/._Specimen_001_BV_014.fcs
- FACS Data/ATG7/Specimen_001_488_013.fcs
- __MACOSX/FACS Data/ATG7/._Specimen_001_488_013.fcs
