# Supplementary material for: ATG7 and ATG14 restrict cytosolic and phagosomal Mycobacterium tuberculosis replication in human macrophages
Source: Nat Microbiol. 2023 Mar 23;8(5):803–18. doi: 10.1038/s41564-023-01335-9 (PMC10159855; doi:10.1038/s41564-023-01335-9)
Supplement: Supplementary file 14 — Statistical source data. [file 41564_2023_1335_MOESM14_ESM.xlsx]

## Sheet: Supp. Fig. 3
Extended Data Fig. 3a Left Panel														Extended Data Fig. 3a Right Panel
	Hours	WT - Mtb WT			WT - ΔesxBA			ATG7 KO - Mtb WT			ATG7 KO - ΔesxBA				Hours	WT - Mtb WT			WT - ΔesxBA			ATG7 KO - Mtb WT			ATG7 KO - ΔesxBA
	2	5.03209	5.59388	5.77488	5.26095	4.8791	4.90616	4.3113	3.74027	4.29003	4.54054	4.03377	4.0163		2	12.7219	12.697	16.8871	23.6354	23.1009	24.3593	18.5046	18.0478	18.8676	28.5558	28.8088	27.0986
															24	22.6346	26.4046	21.7629	35.2883	41.1604	39.625	38.0821	32.6251	43.1968	50.818	58.3159	62.3288
															48	27.9846	28.5162	31.5507	44.2971	41.8373	46.5303	35.1324	31.6414	36.418	50.9419	52.9797	56.2322
															72	27.5556	27.8477	27.8901	49.7797	43.119	54.8434	37.4678	39.9727	35.6769	48.8668	52.5943	52.6098
															96	29.3219	32.3239	29.3587	40.2454	40.7649	33.1722	41.9634	42.6705	46.3798	57.0136	55.5947	61.0637
Extended Data Fig. 3b Left Panel														Extended Data Fig. 3b Right Panel
	Hours	WT - Mtb WT			WT - ΔcpsA			ATG7 KO - Mtb WT			ATG7KO - ΔcpsA				Hours	WT - Mtb WT			WT - ΔcpsA			ATG7 KO - Mtb WT			ATG7KO - ΔcpsA
	2	6.3291	7.21997	6.84471	6.88564	6.33245	7.02318	6.27905	7.58368	7.2459	5.99805	5.81217	5.79653		2	40.0996	40.8386	42.1691	34.8979	35.3723	34.175	37.3018	39.9733	39.3271	32.4726	33.1244	32.1762
															24	57.5858	57.7642	59.2507	57.798	57.674	59.2314	54.0936	54.6003	54.7607	52.5127	53.679	53.2984
															48	56.8372	56.2277	58.4442	48.3826	54.2766	50.4818	59.5207	57.1917	60.318	49.085	54.4299	54.2524
															72	62.3515	62.7456	59.4817	51.0818	51.9951	54.7025	72.179	71.8608	70.1555	55.2567	53.8598	53.5927
															96	75.8847	75.0425	73.9839	60.6192	58.2386	54.3834	78.8584	81.1258	79.4053	56.9315	57.9851	60.1595
