# Supplementary material for: ATG7 and ATG14 restrict cytosolic and phagosomal Mycobacterium tuberculosis replication in human macrophages
Source: Nat Microbiol. 2023 Mar 23;8(5):803–18. doi: 10.1038/s41564-023-01335-9 (PMC10159855; doi:10.1038/s41564-023-01335-9)
Supplement: Supplementary file 16 — Statistical source data. [file 41564_2023_1335_MOESM16_ESM.xlsx]

## Sheet: Supp. Fig. 4
Extended Data Fig. 4
	WT 2h	WT 24h	WT 48h	RD1 2h	RD1 24h	RD1 48h	CpsA 2h	CpsA 24h	CpsA 48h	CpsAcomp 2h	CpsAcomp 24h	CpsAcomp 48h
	44.5455	28.0899	24.4373	43.4783	33.8843	35.1515	17.3184	27.7978	27.7978	34.1176	25.8883	21.4689
	39.726	13.8461	19.209	22.8571	20	19.2547	49.2188	45.679	63.6364	41.0714	24.6667
	41.8605	21.8341	8.81057	35.0515	17.8295	12.7119	33.7278	27.8075	41.0405	46.9697	29.6296	33.4928
