# Supplementary material for: ATG7 and ATG14 restrict cytosolic and phagosomal Mycobacterium tuberculosis replication in human macrophages
Source: Nat Microbiol. 2023 Mar 23;8(5):803–18. doi: 10.1038/s41564-023-01335-9 (PMC10159855; doi:10.1038/s41564-023-01335-9)
Supplement: Supplementary file 17 — Statistical source data. [file 41564_2023_1335_MOESM17_ESM.xlsx]

## Sheet: Supp. Fig. 5
Extended Data Fig. 5a Left Panel														Extended Data Fig. 5a Right Panel
	Hours	WT - Mtb WT			WT - ΔesxBA			ATG14 KO - Mtb WT			ATG14 KO - ΔesxBA				Hours	WT - Mtb WT			WT - ΔesxBA			ATG14 KO - Mtb WT			ATG14 KO - ΔesxBA
	2	5.85907	6.43395	6.78813	5.29169	5.04681	4.97037	7.51514	7.0364	6.43933	6.20769	5.7903	6.0421		2	15.5777	13.0398	12.1876	22.9068	22.3163	22.4013	16.4741	15.4775	16.7781	34.0994	31.9966	30.2176
															24	28.6753	25.7506	24.9961	38.0042	36.9654	34.1146	26.1945	26.7225	28.8148	37.2073	38.2606	36.6646
															48	31.008	32.3389	33.5232	40.6786	43.0031	38.9158	36.9944	36.8247	37.3687	46.99	49.4661	50.7787
															72	42.7036	51.6672	50.402	43.0849	43.652	41.6485	52.038	53.2658	56.5797	49.6088	49.2544	55.9315
															96	47.8027	50.816	54.7613	41.8299	38.903	37.7503	52.4793	58.0563	54.2834	60.7104	55.132	53.6611
Extended Data Fig. 5b Left Panel														Extended Data Fig. 5b Right Panel
	Hours	WT - Mtb WT			WT - ΔcpsA			ATG14 KO - Mtb WT			ATG14KO - ΔcpsA				Hours	WT - Mtb WT			WT - ΔcpsA			ATG14 KO - Mtb WT			ATG14KO - ΔcpsA
	2	8.37668	7.91319	7.57186	5.93348	5.2622	5.0589	10.0357	9.60473	9.26992	6.86909	7.85418	6.59874		2	48.6442	52.1247	51.3476	44.662	42.3916	43.8256	39.6636	41.1088	41.7839	32.3222	34.2096	33.3893
															24	57.4669	55.9723	56.0163	48.6713	48.7838	40.2673	59.0892	58.0053	59.1911	45.1156	40.9959	43.1309
															48	59.0222	58.2066	58.8861	48.9796	43.7851	43.6081	70.5296	66.8281	58.8657	49.1123	48.9586	45.164
															72	60.5415	54.5437	54.8349	37.52	33.9751	31.3098	81.2851	72.5121	74.1846	52.7671	44.4652	43.409
															96	68.4354	72.8198	70.505	45.7535	44.9119	36.0167	81.7822	83.3919	74.862	51.6976	50.9067	54.3902
