# Supplementary material for: ATG7 and ATG14 restrict cytosolic and phagosomal Mycobacterium tuberculosis replication in human macrophages
Source: Nat Microbiol. 2023 Mar 23;8(5):803–18. doi: 10.1038/s41564-023-01335-9 (PMC10159855; doi:10.1038/s41564-023-01335-9)
Supplement: Supplementary file 19 — Statistical source data. [file 41564_2023_1335_MOESM19_ESM.xlsx]

## Sheet: Supp. Fig. 6
Extended Data Fig. 6b
	Hours	WT - Mtb WT			ATG7 KO - Mtb WT			WT - ΔesxBA			ATG7 KO - ΔesxBA			WT - ΔcpsA			ATG7 KO - ΔcpsA
	2	13.3333	13.2743	17	16.4286	19.0476	14.1509	0.862069	1.88679	0.934579	0	1.7094	2.47934	11.8644	12.2642	10.5769	12.6214	19.8413	11.3208
	24	19.1964	17.9487	19.0909	19.7279	16.5468	15.2318	0.632911	2.83019	1.90476	1.64835	2.91262	0	15.3153	18.705	9.00901	19.0909	9.63303	9.87124
	48	20	15.1261	18.0952	9.60961	12.8079	12	1.34529	4.19162	1.18343	1.19048	0.980392	0	14.5833	9.46502	10.4762	10.8808	14.7826	5.69106
Extended Data Fig. 6d
	Hours	WT - Mtb WT			ATG7 KO - Mtb WT			WT - ΔesxBA			ATG7 KO - ΔesxBA
	2	932.516	1346.2	1329.38	1375.22	1248.25	1391.24	1342.32	1402.15	1367.14	1516.38	1463.7	1377.97
	24	1083.68	1104.46	1002.53	1219.03	1128.97	1076.52	1065.13	1057.57	938.24	1216.12	1152.57	1157.84
Extended Data Fig. 6f
	Hours	(WT - Mtb WT) + BAF			(ATG14 KO - Mtb WT) + BAF			(WT - ΔesxBA) + BAF			(ATG14 KO - ΔesxBA) + BAF			(WT - ΔcpsA) + BAF			(ATG14 KO - ΔcpsA) + BAF
	2	1.83268	1.81719	1.95338	1.5955	1.58314	1.78589	1.89845	1.85797	1.99072	1.77746	1.69848	1.73659	2.1664	2.14272	2.07666	1.84561	1.88147	1.87436
	24	2.14167	2.22791	2.3002	1.95564	2.06203	2.12916	2.07225	2.15675	2.15949	1.96793	1.96257	2.08342	2.31753	2.35985	2.41898	2.31448	2.26976	2.13571
	48	3.18037	3.05159	3.08222	2.21721	2.28576	2.31278	2.30692	2.23569	2.36491	2.27563	2.30223	2.12657	2.69793	2.50624	2.45091	2.38761	2.21711	2.25581
